# Supplementary material for: Transmission Electron Microscopy Peeled Surface Defect of Perovskite Quantum Dots to Improve Crystal Structure
Source: Materials (Basel). 2023 Sep 1;16(17):6010. doi: 10.3390/ma16176010 (PMC10489022; doi:10.3390/ma16176010)
Supplement: Supplementary file 1 [file materials-16-06010-s001.zip]

Archive with 2 entries (2 files):
- materials-2469565-supplementary.pdf
- Video S1.mp4
